# Supplementary material for: Unraveling Cadmium Toxicity in Trifolium repens L. Seedling: Insight into Regulatory Mechanisms Using Comparative Transcriptomics Combined with Physiological Analyses
Source: Int J Mol Sci. 2022 Apr 21;23(9):4612. doi: 10.3390/ijms23094612 (PMC9105629; doi:10.3390/ijms23094612)
Supplement: Supplementary file 1 [file ijms-23-04612-s001.zip]

Archive with 3 entries (3 files):
- ijms-1682701-supplementary/Figure S1. Venn.pdf
- ijms-1682701-supplementary/Figure S2. KEGG_GO.pdf
- ijms-1682701-supplementary/Table S. 1_2_3.xlsx
