# Supplementary material for: Unraveling Cadmium Toxicity in Trifolium repens L. Seedling: Insight into Regulatory Mechanisms Using Comparative Transcriptomics Combined with Physiological Analyses
Source: Int J Mol Sci. 2022 Apr 21;23(9):4612. doi: 10.3390/ijms23094612 (PMC9105629; doi:10.3390/ijms23094612)
Supplement: Supplementary file 1 [file ijms-23-04612-s001.zip › ijms-1682701-supplementary/Table S. 1_2_3.xlsx]

## Sheet: Table S1
Table S1. The selected 15 genes and the primers used in qRT-PCR analysis
Gene_id	Gene_name	Forward primer Sequence (5'->3')	Reverse primer Sequence (5'->3')
chr9.jg1754	Multidrug and toxic compound extrusion protein (MATE)	AGACGGTTGGTTGTGGTGTT	ACGAGCCTGTTGTTCCCAAT
chr6.jg5286	Pleiotropic drug resistance (PDR)	ACTCGGCATGGCTTCGTTTA	CCTCTTGCGTTGTTCGGTTG
chr13.jg3472	Nitrate transporter protein (NRT)	CCGACACCTCGGACCAAAAT	TTTGGAGGAGAGTGATGCCC
chr8.jg3348	MYB transcription factor	AATCCCGCTACAACCGCTAC	AATCTCCACCTCCACCTCCA
chr7.jg7388	WRKY transcription factor	CCCCTTTCCCAGGAGCTATT	GTGGTGCATTCAGGTTGTGG
chr4.jg8551	heat shock transcription factor (HSF)	CACTTCCCCAGAGCGTCAAT	TCACCTTCACCAACCGCATT
chr8.jg2089	cinnamate 4-hydroxylase(C5H)	AGGACACCAAGTAACCGAGC	CAAGCCACCAAGCATTGACC
chr11.jg7956	cinnamoyl-CoA reductase(CCR)	GGAACCCTCCGAAACCCAAA	CTTCCGGGTTGTCGGTAACA
chr1.jg12271	Cysteine synthase	TATGGAAAGGCACGGAAGGG	TTGTGAGGACCAGGCTTTCC
chr7.jg8016	glutathione synthase (GS)	TGCGTAATGGTTGTTGGCAC	CAACCCCACCTTCGTCAGAT
chr15.jg4173	PP7C	GTGCTGTGGTGTTGTTGGTG	CTTTTGCCGTCGCTTGAGTC
chr2.jg7790	chlorophyll(ide) b reductase NYC1 (ChlR)	TGCGATGTTTGTGAGGCTGA	TGACCTGGCTTGGTTTGGTT

## Sheet: Table S2
Table S2. Summary of the transcriptome sequencing results in T. repens
sample	raw_reads	clean_reads	clean_bases	error_rate	Q20	Q30	GC_pct	total_map	unique_map	exon	intron	intergenic
LT0_1	42271100	40736574	6.11G	0.02	98.41	94.86	41.34	37088351(91.04%)	32440474(79.63%)	4425529740(79.96%)	214948845(3.88%)	893980817(16.15%)
LT0_2	49010312	47524300	7.13G	0.02	98.3	94.69	41.43	43333493(91.18%)	37910495(79.77%)	5161928402(79.83%)	279840973(4.33%)	1024316002(15.84%)
LT0_3	46670062	44786036	6.72G	0.02	98.1	94.17	41.49	40521103(90.48%)	35347584(78.93%)	4825362947(79.83%)	248708054(4.11%)	970835146(16.06%)
LT12_1	46072790	44043436	6.61G	0.02	98.31	94.62	40.94	40195233(91.78%)	34612998(79.03%)	4560888097(77.05%)	264374962(4.47%)	1094468947(18.49%)
LT12_2	46104854	44276158	6.64G	0.02	98.26	94.55	41.17	40945489(91.24%)	35692003(79.54%)	4720418332(78.86%)	243403472(4.07%)	1021630494(17.07%)
LT12_3	44140652	42498170	6.37G	0.02	98.18	94.4	41.09	35227059(90.98%)	30813327(79.58%)	4452299776(77.56%)	244376435(4.26%)	1043722135(18.18%)
LT24_1	42561842	40793886	6.12G	0.02	98.24	94.52	41.11	39690790(90.12%)	34824833(79.07%)	4366983027(78.61%)	233334472(4.2%)	955138175(17.19%)
LT24_2	43122282	41324734	6.2G	0.02	98.37	94.87	41.38	40121174(90.62%)	35221541(79.55%)	4522798970(80.15%)	233464412(4.14%)	886974728(15.72%)
LT24_3	42211830	40380080	6.06G	0.02	98.41	94.96	41.82	38476085(90.54%)	33754439(79.43%)	4453462211(81.04%)	205050980(3.73%)	836683661(15.23%)
LT3_1	45715616	43794524	6.57G	0.02	98.59	95.33	41.92	37233167(91.27%)	32569427(79.84%)	4706861608(78.47%)	286013689(4.77%)	1005577377(16.76%)
LT3_2	46684848	44874592	6.73G	0.02	98.4	94.88	41.55	37821730(91.52%)	32998444(79.85%)	4862499919(79.59%)	250847213(4.11%)	995804062(16.3%)
LT3_3	40385064	38718352	5.81G	0.02	98.23	94.5	41.58	36837172(91.23%)	32038753(79.34%)	4213749734(80.18%)	218143374(4.15%)	823547043(15.67%)
LT72_1	42997028	41328714	6.2G	0.02	98.31	94.75	41	37326960(90.32%)	32759532(79.27%)	4402231424(79.06%)	218521042(3.92%)	947286273(17.01%)
LT72_2	45345826	43954272	6.59G	0.02	98.13	94.27	41.17	39759559(90.46%)	34992250(79.61%)	4731638544(79.77%)	235532638(3.97%)	964156096(16.26%)
LT72_3	45329278	43582396	6.54G	0.02	98.24	94.52	40.87	39283388(90.14%)	34559241(79.3%)	4594459419(78.41%)	242976668(4.15%)	1022068838(17.44%)
RT0_1	46584474	44577202	6.69G	0.02	98.2	94.58	41.61	38159629(85.6%)	33811371(75.85%)	4379225735(76.96%)	234839707(4.13%)	1076400512(18.92%)
RT0_2	42862278	40830722	6.12G	0.02	98.15	94.5	41.29	35100749(85.97%)	31174708(76.35%)	3928523663(75.06%)	214625561(4.1%)	1090956047(20.84%)
RT0_3	45424660	43354332	6.5G	0.03	97.89	93.9	41.2	37762378(87.1%)	33492076(77.25%)	4356027582(77.35%)	228526499(4.06%)	1046770683(18.59%)
RT12_1	45900304	44013204	6.6G	0.02	98.38	94.95	41.07	38947619(85.04%)	34736148(75.84%)	4342444182(76.08%)	231770627(4.06%)	1133512603(19.86%)
RT12_2	41556386	39708584	5.96G	0.02	98.1	94.36	41.05	37262359(86.02%)	33101270(76.41%)	3923952273(76.42%)	224556738(4.37%)	986081542(19.2%)
RT12_3	45961186	43840570	6.58G	0.02	98.06	94.3	40.88	38010847(86.53%)	33753973(76.84%)	4348798701(76.84%)	259205636(4.58%)	1051767488(18.58%)
RT24_1	45383090	42924304	6.44G	0.02	98.1	94.44	41.38	38288760(86.99%)	34000808(77.25%)	4263500962(77.24%)	226019428(4.09%)	1030092280(18.66%)
RT24_2	45605672	43875212	6.58G	0.03	98.02	93.9	41.45	34433970(86.72%)	30469825(76.73%)	4530003268(78.76%)	216631652(3.77%)	1004888030(17.47%)
RT24_3	50694506	48295400	7.24G	0.02	98.08	94.33	41.19	37957258(86.58%)	33729459(76.94%)	4891553620(77.88%)	256072306(4.08%)	1133060237(18.04%)
RT3_1	47534680	45799232	6.87G	0.02	98.34	94.93	41.35	37020123(86.25%)	32688033(76.15%)	4555191107(78.43%)	268929067(4.63%)	984104877(16.94%)
RT3_2	45542100	43317820	6.5G	0.02	98.13	94.45	41.28	38574867(87.92%)	34065385(77.64%)	4362388362(78.52%)	258491260(4.65%)	935107398(16.83%)
RT3_3	46318784	43930276	6.59G	0.02	98.32	94.84	41.06	42120490(87.21%)	37302165(77.24%)	4417767011(77.96%)	266903276(4.71%)	982346995(17.33%)
RT72_1	45457220	43819690	6.57G	0.03	98	94.15	41.08	38263273(87.32%)	34107925(77.84%)	4384840975(76.84%)	244751184(4.29%)	1076938733(18.87%)
RT72_2	46838344	44555544	6.68G	0.02	98.06	94.24	41.25	38642082(86.73%)	34259024(76.89%)	4455185976(77.34%)	231849481(4.02%)	1073574826(18.64%)
RT72_3	45271752	43519952	6.53G	0.02	98.16	94.54	41.18	38393988(88.22%)	34076319(78.3%)	4420602375(77.2%)	236959980(4.14%)	1068308438(18.66%)

## Sheet: Table S3
Table S3. List of differentially expressed genes (DEGs) identified in the tolerance mechanisms of T.repens
Gene Name	Gene ID	FPKM										Module	Kwithin
		LT0	LT3	LT12	LT24	LT72	RT0	RT3	RT12	RT24	RT72
Heavy metal ATPase (HMA) member	chr13.jg213	0.026311	0.00986371	0.0828225	0.0713454	0.0488556	17.8312	8.39218	7.95779	9.70858	12.6842
	chr11.jg2562	6.01077	4.18501	5.30627	7.4946	7.33785	7.37414	11.3585	7.14394	9.89192	9.81046
	chr13.jg215	0.132308	0.148303	0.104733	0.160702	0.196849	7.42373	28.0886	10.9073	19.6253	24.0722	brown	605.343
Multidrug and toxic compound extrusion protein (MATE)	chr1.jg10735	4.34196	1.80126	7.59467	4.40329	7.94259	2.03868	14.7833	11.6202	23.8235	17.6819
	chr9.jg1754	1.61984	2.52269	2.49991	0.59995	1.01303	12.4598	26.5468	12.4818	6.47854	4.56456
	chr7.jg6262	0.571306	0.464624	0.910024	0.88612	0.827858	13.4571	33.0712	32.8688	28.1071	18.8194	brown	630.571
	chr4.jg4796	27.1449	20.5138	25.5419	26.0282	10.6748	0.850227	1.05142	0.710882	0.561652	0.860258
	chr5.jg4276	32.7201	45.4245	39.4847	27.2032	31.0053	4.01937	4.07673	2.04511	1.48505	2.32647
	chr8.jg1983	26.4495	25.9894	17.497	39.0465	34.3211	2.35311	2.07666	2.11821	1.53326	1.36376
Multidrug resistance associated protein (MRP)	chr8.jg2040	10.086	5.98755	7.19171	12.821	9.65228	1.42179	0.880255	1.0707	1.49594	1.24598
	chr3.jg2150	24.4322	20.4178	13.2663	26.5209	20.9032	7.84694	4.15557	4.54588	6.79786	7.53988
	chr13.jg4938	7.51474	4.51119	17.4158	10.3658	20.2473	5.35177	12.3986	13.9033	26.6183	21.0202
	chr13.jg4939	4.51417	1.61594	8.16585	4.73923	12.3159	3.32496	8.66848	6.86633	17.2787	12.6607
Multidrug resistance (MDR)	chr8.jg8196	7.60823	5.37498	6.6995	10.5884	21.3168	2.57559	79.2897	22.1714	71.6711	73.4786
Pleiotropic drug resistance (PDR)	chr8.jg978	74.5129	116.73	148.963	60.4831	117.956	211.22	319.117	231.048	230.064	195.698
	chr6.jg5276	17.5953	25.7232	39.0706	16.7723	44.7255	20.9953	227.283	62.3978	72.8787	47.7285
	chr6.jg5286	21.2562	35.197	59.9149	22.9344	72.6799	23.0652	348.719	105.081	102.586	66.8551
Zinc/Iron-regulated transport protein (ZIP)	chr5.jg5978	50.5756	19.1348	40.8795	59.7233	50.9228	0.380339	0.173553	0.205824	0.100591	0.175713
	chr2.jg4404	57.1511	38.6055	51.5272	34.4852	89.198	32.6445	46.8938	34.2607	28.4288	20.8106	green	82.9214
	chr9.jg4058	81.8608	41.8205	32.535	90.5555	118.363	0.977119	0.364116	0.130192	0.126796	0.0550125
Yellow strip like proteins (YSL)	chr1.jg8521	30.4201	28.7744	26.2524	17.1185	27.3569	7.96711	3.32175	5.74707	3.36364	3.34617
	chr8.jg8321	9.57702	3.58991	10.502	21.5595	9.016	3.68407	6.15438	8.96559	11.8479	9.13776
Nitrate transporter protein (NRT)	chr13.jg3472	14.8557	18.1747	13.0716	18.89	43.4108	5.17772	6.30423	6.53876	5.96326	15.0793	green	143.794
	chr6.jg100	27.4166	12.9198	21.542	35.2583	25.6452	0.923319	0.179662	0.144496	0.218029	0.109318
	chr13.jg1054	15.7626	24.5963	4.15604	23.6172	18.3433	59.9033	4.06585	5.02174	10.2066	6.58763
	chr5.jg1644	60.8228	22.42	4.2164	52.195	64.7912	0.935155	0.691623	0.230567	1.28084	1.0516
	chr11.jg4375	57.6802	20.6563	4.79657	62.4067	33.4126	1.00417	0.260067	0.304617	0.405782	0.692185
	chr13.jg1310	0.16647	0.182327	0.404482	0.33513	1.906	36.9811	25.154	26.5066	29.9729	26.9627
	chr6.jg5774	13.2616	18.2439	26.5029	14.5474	27.8005	12.2189	58.027	22.0438	19.1155	16.3008
	chr12.jg5946	41.7683	13.5905	4.03269	30.0154	27.2311	52.3181	17.9375	34.6261	49.4804	36.1416
Sulfate transporter (ST)	chr2.jg57	0.130725	0.0731211	0.0757938	0.0461625	0.116495	7.71834	49.279	22.6831	35.6496	32.9933
	chr2.jg8	0.186892	0.0533468	0.0682801	0.18388	0.423478	9.21591	41.1159	14.5945	24.811	24.8125
	chr7.jg512	12.6863	17.5876	4.64993	12.7685	10.8132	11.3259	34.9739	11.5012	22.9386	35.364
	chr9.jg5224	41.3681	16.456	6.73143	43.6304	14.6148	6.63045	4.38508	4.19842	3.17151	5.35387
	chr3.jg4277	28.0487	15.5488	26.1209	32.0904	32.2404	3.83422	0.587998	0.663459	0.250696	0.560057	brown	610.754
	chr1.jg10893	75.7386	21.8942	13.4593	66.8807	59.6744	2.92041	1.34483	1.58203	0.948692	0.539108
	chr4.jg12030	11.3705	12.6865	5.99056	4.84875	30.988	24.1727	63.2668	47.3122	54.3277	36.5679
	chr12.jg1561	0.608663	0.379501	0.328233	0.524719	1.21784	95.1241	45.9281	65.9814	86.6735	83.3628
	chr12.jg344	40.2026	52.8349	57.9001	27.8015	11.1958	0.311739	0.118795	0.129825	0.0551163	0.0843268
Copper transporter (CTR )	chr1.jg6944	0.451153	0.279731	0.301616	0.312338	0.67174	78.1295	14.224	68.5585	77.6853	123.443
NAC transcription factor	chr2.jg6519	0.515584	0.401929	0.461813	0.901119	2.21571	0.0724476	0.0512871	0.0453246	0.0584357	0.0544358
MYB transcription factor	chr8.jg3348	17.587	15.6989	13.5916	20.1645	37.9146	43.0967	150.279	82.4672	26.7117	37.9088
DREB transcription factor	chr11.jg4051	8.79055	13.684	27.351	10.2117	23.1021	189.287	285.696	158.813	53.5658	37.9859
WRKY transcription factor	chr9.jg5416	15.9396	14.531	11.5293	13.5396	23.1233	63.6164	54.7614	50.4112	47.1832	56.8127
	chr1.jg12558	4.67136	2.95595	1.78022	2.42446	11.022	37.0678	54.2284	41.3093	43.1029	58.3689
	chr7.jg7388	5.35293	3.85424	5.62493	4.85108	12.9423	29.0478	62.4916	41.8145	32.3643	35.3631
	chr16.jg4775	3.23195	1.55815	3.15982	1.08796	6.93449	17.1796	37.7112	27.8865	20.7149	21.4891
	chr7.jg1916	3.31307	0.672008	2.53257	1.26663	32.0844	3.89832	38.6034	38.0253	41.2364	53.7722
	chr4.jg5478	2.14117	4.09235	3.99384	1.13528	7.89529	40.1097	53.6405	31.139	26.2444	19.3753
	chr7.jg4527	23.6401	60.5617	29.4849	28.0954	33.0603	14.3203	21.8011	15.1771	15.6172	15.7225
bZIP transcription factor	chr3.jg11413	6.58937	10.99	20.4342	6.44748	49.8124	69.7686	167.607	145.78	200.547	238.697	brown	771.808
	chr4.jg8903	9.241	7.61973	24.523	13.0146	24.4759	159.24	263.066	163.762	141.928	113.178
	chr5.jg4974	60.5297	100.572	16.3852	27.3888	46.799	99.061	221.767	116.773	87.9532	90.096
	chr12.jg1914	0.256807	0.187878	0.122858	0.194091	0.382711	117.609	54.5536	70.3007	60.1588	62.3019
	chr12.jg5991	15.7058	11.9828	29.2203	13.5484	27.0415	142.582	192.859	150.154	124.137	107.041
bHLH transcription factor	chr5.jg5695	176.354	138.997	111.634	161.343	105.104	6.09235	2.89077	2.59335	2.15292	2.89657	turquoise	2465.41
	chr3.jg3115	105.034	109.747	24.5081	99.5527	83.9977	1.60446	4.22895	1.50038	2.88214	2.5668
	chr4.jg5169	3.76006	2.33332	2.49685	3.29119	3.1706	258.18	87.6827	62.9246	86.2052	63.2696	red	201.095
TCP transcription factor	chr9.jg2555	48.766	43.8343	41.1442	51.4521	22.9363	32.5717	12.7249	15.5974	19.8135	14.1555
	chr14.jg387	35.7727	36.045	16.061	20.7994	16.5718	1.70929	1.09706	1.5742	1.46526	2.34002
	chr15.jg60	39.7167	29.1905	13.87	40.8118	45.2686	0.366256	0.26268	0.152364	0.125196	0.463655
	chr9.jg4190	34.5708	26.1932	14.9487	33.937	33.5467	0.266862	0.095515	0.0551789	0.123988	0.154912
	chr1.jg3636	55.5256	46.2574	39.2292	44.3579	26.9028	33.5307	13.7494	19.4869	21.4176	18.8398
	chr16.jg2683	34.6178	78.1472	87.6757	39.5592	32.2501	18.4259	21.4625	17.4314	19.6371	18.7288
	chr6.jg2411	52.9286	85.1933	72.2095	53.8927	24.9833	7.98954	7.02904	5.04813	9.2871	8.77324
heat shock transcription factor (HSF)	chr4.jg8551	24.9575	11.1981	16.823	18.7836	49.0156	55.2432	157.555	101.167	73.9813	91.681
	chr12.jg7199	19.4374	26.3426	28.3123	18.2348	52.2609	43.1292	71.5427	39.9039	30.1721	27.372
heat shock protein (HSP)	chr5.jg6016	16.2346	20.9329	28.6037	41.3409	25.1785	29.8504	113.942	207.772	261.89	203.736
	chr5.jg6013	65.7881	69.1071	73.856	84.7783	50.7372	78.3016	166.547	309.289	398.69	382.791
	chr3.jg8148	223.962	237.185	204.817	259.439	130.173	35.3321	40.0169	30.937	38.5768	36.2399
Catalase (CAT)	chr11.jg9618	767.314	673.104	477.667	741.376	702.818	142.638	114.493	116.282	111.848	122.901
	chr3.jg11201	536.594	612.204	426.925	536.171	502.459	88.4295	104.675	113.067	92.1768	118.304	brown	646.462
Superoxide dismutase (SOD)	chr9.jg3343	735.916	532.624	462.023	1140.37	444.094	85.9391	37.1702	108.913	93.5692	101.768
	chr1.jg3506	825.149	620.328	486.529	1070.28	434.787	80.0948	27.55	92.3393	83.0639	87.4366
Peroxidase (POD)	chr4.jg5358	171.642	137.791	177.459	165.822	134.931	80.7161	66.2353	103.34	82.6195	99.7924
	chr13.jg4322	166.218	208.711	142.754	144.889	58.1417	2.78882	2.23048	0.873698	1.2145	1.99183
	chr1.jg11655	208.361	241.937	171.249	189.109	72.0211	2.17155	1.19694	0.340875	0.802245	1.54591
L-ascorbate peroxidase (APX)	chr6.jg5133	26.9394	31.6189	35.8657	32.3203	17.6753	3.93177	2.87089	2.28186	2.01945	1.18204	turquoise	2458.62
	chr3.jg9773	35.5894	35.3968	53.2495	33.817	17.8729	1.94404	1.21647	1.28451	1.5843	1.01846
phenylalanine ammonia-lyase(PAL)	chr10.jg2615	185.67	49.8011	70.1226	185.668	141.637	165.15	570.056	327.242	340.047	272.602
	chr7.jg6194	23.4663	50.9463	55.8075	36.8907	94.383	167.185	550.724	289.851	146.44	107.725	blue	953.406
	chr15.jg4577	20.9838	36.1069	50.5337	24.5201	57.1984	104.871	297.307	136.52	124.654	81.0753	blue	1009.01
cinnamate 4-hydroxylase(C4H)	chr6.jg878	42.051	22.8545	36.272	42.2515	43.3735	95.2974	390.987	175.276	181.469	133.272	blue	1074.43
	chr8.jg2089	93.2575	40.3386	77.221	102.155	70.4567	112.524	428.537	255.942	244.266	185.839	blue	995.769
cinnamoyl-CoA reductase(CCR)	chr4.jg11233	65.6312	36.7558	68.7347	82.7443	80.1231	80.1854	194.369	134.579	175.908	145.961
	chr11.jg7956	5.23953	2.67155	4.9287	0.917294	5.67423	113.702	380.355	210.029	84.328	97.0632	blue	1023.44
cinnamyl alcohol dehydrogenase (CAD)	chr10.jg8	8.71712	12.3142	10.7903	9.81027	11.7463	11.0829	6.76934	10.2564	7.71792	9.09526
Laccase（LAC)	chr14.jg2649	1.17941	0.843207	0.64791	0.565476	2.06309	35.6378	26.4026	32.2907	31.3035	24.066
	chr15.jg676	0.513964	0.399647	0.185406	0.205908	1.21555	9.92291	9.19368	12.3613	14.698	11.463
	chr12.jg645	0.0606828	0	0.0533836	0.111047	2.97957	1.50476	25.1345	14.7055	23.177	25.3047
phytochelatin synthase (PCS)	chr7.jg6805	11.9331	11.1474	13.5332	12.0377	13.2713	13.1915	7.69764	10.415	7.90662	7.36385
	chr7.jg6575	8.01823	8.04115	9.35128	9.31058	8.5974	8.7688	4.50633	5.25644	5.46927	5.30028
Cysteine synthase	chr4.jg8229	159.241	159.133	105.259	157.076	66.5573	2.20503	0.375893	0.474341	0.513251	0.334199
	chr9.jg6512	26.0022	42.5777	42.4212	26.8566	35.4398	84.2281	312.704	384.444	208.029	214.724
	chr1.jg12271	26.7427	34.2897	34.7452	17.0225	31.3386	64.9227	346.921	367.228	197.537	229.428
CysC	chr13.jg1149	4.48896	5.06266	7.12933	5.04369	6.41788	22.5268	18.5774	20.6621	14.6559	15.768	red	153.8
ATP-sulfurylase	novel.727	2.62513	2.10222	1.44468	6.03651	4.68886	1.02754	71.5635	5.51151	15.5953	9.45499
	chr4.jg5135	49.0687	34.5522	23.0303	42.78	11.9363	1.05815	1.32899	1.24219	1.08261	1.72304
	chr4.jg5185	16.2711	9.20152	8.27686	12.6116	2.87057	0.345894	0.68326	0.333112	0.291643	0.625975
Sulphite reductase	chr11.jg5328	24.5706	37.7458	33.2136	28.4028	23.7733	17.2413	307.123	59.1498	125.375	66.3122
	chr16.jg2679	21.5914	31.8787	19.7702	22.6267	18.7913	16.7902	212.98	42.4901	88.0395	50.1677
Nitrate reductase (NR)	chr6.jg1453	304.166	226.478	145.116	354.404	225.367	123.894	124.035	98.5997	132.779	93.1646
	chr6.jg1451	266.485	229.48	125.873	354.887	214.989	118.607	144.59	87.8599	136.833	90.5206
	chr6.jg1450	121.946	120.799	49.38	190.786	89.6333	85.6477	63.5745	38.8594	58.7924	39.1443
	chr5.jg2736	188.286	171.91	101.436	281.963	127.436	129.022	80.1752	75.9277	86.1482	63.5121
Nitrite reductase (NirA)	chr4.jg4180	211.285	230.195	78.2612	299.38	77.7594	241.391	100.993	74.9899	117.319	81.6454
	chr11.jg8788	363.326	386.555	107.688	514.936	104.293	286.337	122.898	99.5003	134.97	90.5328
Glutamine synthetase (GS2)	chr2.jg2114	737.546	775.764	923.833	849.096	334.198	98.7761	35.4821	23.8816	21.8383	14.0998
	chr2.jg1989	940.647	1051.52	1126.17	1117.98	408.818	120.724	49.4953	25.3554	25.208	21.2034	turquoise	2432.85
	chr11.jg653	178.383	144.019	192.762	172.539	285.338	857.066	410.712	649.352	657.779	617.735	red	171.56
	chr11.jg1125	77.0875	52.558	89.7779	64.0774	113.002	349.795	251.73	237.068	328.153	314.965	red	140.854
Glutamine synthetase (GS1)	chr6.jg3383	179.866	144.101	145.514	203.955	113.282	12.5702	8.33008	9.85766	9.05484	8.0738
	chr11.jg1220	151.542	117.566	142.905	169.046	103.649	10.3225	9.51352	9.8659	10.0991	10.2277	turquoise	2470.83
	novel.837	4.06432	13.0951	12.3105	6.0471	5.11958	27.8476	135.776	66.4094	89.1503	71.2642
	chr4.jg11268	14.4875	30.8032	47.7109	13.9074	12.9913	74.6653	324.616	163.726	193.722	171.077
	chr1.jg1885	9.34786	29.1246	20.1377	11.6663	10.8609	48.421	292.87	101.406	167.37	123.859
Glutamate dehydrogenase (GDH)	chr10.jg940	11.6264	12.5579	12.4369	10.532	8.62855	10.6695	282.937	178.135	99.3639	102.927
	chr13.jg839	0.0661124	0.757816	1.22281	0.194356	0.159146	3.24965	204.652	57.4576	37.0131	28.2244
	chr15.jg1121	9.23693	12.1499	13.1037	11.0624	7.75643	19.2399	288.199	202.566	96.3585	125.103
Gamma-glutamylcysteine synthetase (γ-GCS)	chr4.jg1615	16.6069	14.6411	21.2944	18.3763	26.8542	16.3902	147.835	41.7421	84.467	52.0844
	chr12.jg6603	23.1941	27.6649	48.6319	19.3641	14.6447	25.8836	140.536	36.3802	64.7939	35.3677
glutathione synthase (GS)	chr7.jg7414	3.28961	2.25872	4.63397	3.53758	5.43705	4.80014	55.7646	17.821	24.2763	31.4804
	chr7.jg8016	5.69914	4.02042	7.14971	5.916	24.9396	6.58043	229.895	63.8188	81.4597	88.1142
Glutathione peroxidase (GSH-Px)	chr9.jg826	115.206	104.858	121.336	144.964	82.6826	6.37655	3.08807	4.05805	3.55356	4.5553	turquoise	2538.48
	chr7.jg6474	65.3562	64.4121	101.887	72.0231	77.6914	32.7646	25.2473	35.4822	26.0014	33.4008
	chr10.jg1414	47.8444	52.0361	43.42	46.8277	28.7375	5.88322	11.099	6.74481	8.90106	10.0356
Glutathione reductase (GSR)	chr1.jg5647	65.8939	51.0599	50.193	78.2858	80.2776	46.7159	377.172	192.968	279.729	250.936
	chr1.jg6999	60.6773	89.6105	137.019	60.8619	33.2226	18.1694	19.1275	12.6736	18.7333	20.8572
Glutothione S-transferase (GST)	chr7.jg4886	68.0667	49.3091	64.767	48.0143	214.956	37.5911	574.89	332.069	527.904	728.015
	chr1.jg3466	97.5609	56.506	92.5087	89.1748	123.51	37.2801	526.841	213.495	239.166	153.795
	chr2.jg451	30.9733	48.9161	61.4193	45.4746	50.2138	120.939	675.887	399.67	502.491	361.433
	chr12.jg3134	64.6953	410.237	345.11	109.393	169.943	108.65	970.841	343.098	203.052	193.124
	chr6.jg535	3.73752	0.54413	19.1514	3.29209	2.8531	4.3848	1189.86	221.625	446.22	182.593
	chr9.jg7264	66.1353	35.14	89.3716	36.6376	82.9212	64.5559	982.19	511.749	547.043	423.215
	chr12.jg2052	4.06304	1.67088	2.17423	3.93741	4.78452	91.7148	476.227	753.61	1026.72	1303.78
Gamma-glutamyltranspeptidase (γ-GTP)	chr1.jg2147	4.08037	2.86875	4.16179	4.00514	6.01464	6.43054	4.45272	5.49552	5.40879	5.75745
	chr1.jg2162	3.18233	2.60708	4.69214	3.48783	5.41776	6.91871	4.93335	6.02286	5.68394	5.06902
	chr6.jg5435	2.75869	2.37581	4.00946	2.63215	4.64145	3.57342	7.44172	6.96665	6.6356	4.93639
	chr3.jg5049	3.48037	3.44951	6.31702	4.29578	5.35007	0.47753	1.95902	1.82426	1.67887	1.64078
PYR/PYL	chr8.jg428	105.389	85.686	88.6174	118.628	88.1228	46.2071	57.9374	50.0695	51.0179	51.7961
	chr16.jg1328	114.153	78.3498	111.493	119.134	92.6831	66.5186	83.3791	84.4495	76.5787	72.3017
	chr13.jg5773	30.9902	47.7679	68.7019	16.1992	13.0279	143.188	117.978	110.578	169.57	135.114
	chr1.jg10967	84.4134	220.508	193.401	36.8797	25.4714	305.589	178.957	168.626	198.553	229.546
PP2C	chr9.jg6114	30.6931	19.4835	40.2498	34.991	22.6688	12.7734	6.41811	12.4379	8.39137	10.3746
	chr7.jg5737	40.95	19.4167	36.8647	51.1293	38.5637	16.1712	14.4132	17.0547	16.2425	22.3124
	chr5.jg6737	34.796	24.9006	34.0353	50.5111	74.8538	19.3098	16.4664	16.438	12.0203	17.3567
	chr4.jg5759	36.8904	21.7376	23.1517	27.2344	39.0053	10.8298	13.2718	11.5414	13.238	16.1752
	chr3.jg9615	57.7544	31.7674	45.2295	65.7141	66.7556	19.4745	14.8523	18.1697	19.1216	25.0423
	chr15.jg4173	27.1328	15.1379	33.7503	41.3834	73.4952	32.6571	24.071	28.0907	12.9558	19.4191	green	74.182
	chr13.jg5702	49.4947	33.2583	32.608	43.3241	62.8255	14.506	35.4027	25.5227	23.725	28.5853
SnRK2	chr9.jg1987	27.8627	11.9039	35.6736	30.2665	43.3365	54.3269	50.4676	78.3716	55.0449	57.7028
	chr9.jg1947	9.36535	29.3115	18.3155	8.53325	12.9764	43.69	23.1962	29.7646	21.1772	25.2577	red	61.0556
	chr16.jg2554	26.5541	10.0389	20.9042	27.9944	29.0584	34.0363	44.4045	54.3835	36.7222	37.8572
	chr14.jg1638	55.6871	55.5191	71.5462	64.2644	64.6918	50.8538	40.462	46.989	49.0001	53.4575
	chr11.jg7248	51.5328	26.8812	67.8117	57.1767	47.9137	67.9789	106.365	106.439	82.4091	89.786
MAPK	chr10.jg1872	0.0903632	0	0.1167	0.223879	0.133125	4.87966	13.8549	4.0051	1.52358	1.2661
	chr10.jg1233	0.0199763	0.0456702	0.0201888	0.0777561	0.0374063	2.49191	8.92583	2.93716	0.777228	0.815668
MPK7	chr3.jg10257	16.0274	23.7323	33.2739	16.6604	19.6476	19.3768	22.0789	20.858	20.8207	26.0157
	chr12.jg7374	19.7609	32.1051	41.2429	18.9762	20.0068	19.3291	23.6139	19.7387	19.8365	22.6763
MPK6	chr4.jg3105	215.969	258.801	279.442	171.104	488.396	411.044	930.933	486.841	291.721	243.428
	chr12.jg2591	134.873	129.363	177.085	109.07	296.978	238.87	639.622	318.538	185.73	156.906
Chlorophyll a oxygenase/Chlorophyll b synthase (ChlaO/ChlbS)	chr4.jg83	182.133	169.175	11.3373	159.609	109.651	9.24585	2.53924	0.574266	3.61499	4.32951
	chr9.jg1649	159.368	162.515	8.24357	146.806	81.4806	9.18453	2.41145	0.382957	4.07531	3.89793
chlorophyll(ide) b reductase NYC1 (ChlR)	chr11.jg6504	38.47	55.5606	39.1947	37.6575	133.28	4.50793	6.18837	3.23442	4.65831	9.00834	green	133.768
	chr2.jg7790	46.3736	78.8567	40.9169	48.3917	149.089	5.40659	7.87971	2.78534	4.63772	10.0109	green	134.473
Chlorophyll synthase (ChlS)	chr15.jg1369	51.2129	56.0368	49.0692	44.4768	29.1575	14.4597	6.41058	11.2505	9.80874	7.81842
	chr7.jg1966	47.668	43.4297	51.9999	56.646	26.2061	14.8974	9.11939	12.3267	9.9103	11.1678
Chlorophyllase (Chlase)	chr1.jg4672	13.4451	19.4545	14.6753	11.9329	8.35946	0.193268	0.116671	0.109299	0.0886956	0.108233
	chr13.jg1493	3.34612	9.71274	7.32357	3.69469	2.56412	0.0362511	0	0.0127102	0.0234979	0
	chr2.jg7561	3.14965	0.027592	5.92974	2.49235	20.9926	0.0654986	0	1.38371	0.319343	0.232221
Chlorophyll a dehydrogenase (Chlad)	chr1.jg4486	47.6247	37.8503	45.4143	50.8478	39.9935	4.24597	1.87286	2.00778	2.29446	3.71727
	chr1.jg5792	35.9456	29.2923	36.3858	38.6226	27.0522	1.72059	0.929713	0.751197	0.759532	0.936436
Ribulose-1,5-bisphosphate carboxylase (Rubisco)	chr10.jg114	718.23	595.863	111.567	635.082	59.2642	0	0.0447755	0.0733436	0.168662	0.105814
	chr10.jg175	162.876	291.783	14.811	73.8291	4.57467	0.518956	0.504101	0.272171	0.352913	0.252978
	chr15.jg4892	460.613	497.562	58.7236	185.377	13.5387	0.687625	1.13163	0.149743	0.450485	0.50321
Phosphoglycerate kinase (PGK)	chr3.jg5346	1193.2	1027.72	936.478	1222	443.062	17.0797	9.85072	8.27154	11.6526	15.8845
	chr8.jg906	1038.84	1121	1095.24	1118.76	371.699	16.1211	12.5304	7.54497	9.93565	13.9196
Glyceraldehyde 3-phosphate dehydrogenase (GAPD)	chr1.jg1329	1298.04	1520.97	857.577	1313.39	433.432	12.1752	7.03101	0.687293	2.71142	7.6573
	chr4.jg3162	3878.88	3120.41	2221.08	4027.02	1491.09	17.3478	9.39469	1.1936	5.00316	15.8909
	chr7.jg4397	3612.95	2945.88	2060.12	3792.78	1375.6	17.216	6.28818	0.682333	3.9575	12.1468
Transketolase (TKT)	chr9.jg8573	351.1	353.894	367.2	352.836	133.379	8.57127	3.69051	3.93721	5.40911	6.9558
	novel.1454	120.125	119.63	127.919	111.277	34.8214	1.68589	0.834393	1.07336	1.16647	1.48524
Ribose 5-phosphate isomerase A (RibA)	chr12.jg2720	16.1772	16.4588	24.9196	21.0346	7.53656	0.221053	0.452724	0.43155	0.0876054	0.478483
	chr16.jg3151	31.6747	34.6637	43.5552	34.2656	16.4504	0.785902	0.18735	0.173697	0.243094	0.371261
Phosphoribulokinase (PRK)	chr5.jg1157	1131.38	1218.39	981.661	1237.12	420.317	5.74218	2.11732	0.086227	0.844055	2.77501
	chr5.jg1401	1015.73	1113.78	904.899	1154.34	483.295	4.93048	1.47158	0.0341838	0.853432	2.72869
